# Supplementary material for: Heart Rate Variability and Cognition: A Narrative Systematic Review of Longitudinal Studies
Source: J Clin Med. 2024 Jan 4;13(1):280. doi: 10.3390/jcm13010280 (PMC10780278; doi:10.3390/jcm13010280)
Supplement: Supplementary file 1 [file jcm-13-00280-s001.zip]

Archive with 1 entries (1 files):
- jcm-2729658-supplementary.pdf
